# Supplementary material for: Archaea dominate the microbial community in an ecosystem with low-to-moderate temperature and extreme acidity
Source: Microbiome. 2019 Jan 28;7:11. doi: 10.1186/s40168-019-0623-8 (PMC6350386; doi:10.1186/s40168-019-0623-8)
Supplement: Supplementary file 2 — Metadata on TMEG-related sequences, used for diversity analysis of TMEG-related environmental clones. (XLS 40 kb) [file 40168_2019_623_MOESM2_ESM.xls]

## Sheet: Sheet1
ID	Environment	Location	pH	References
PM_clone	Acid mine water drainage	Parys Mountain, Anglesey, Wales	1.5-1.7
HM745465.1	Acid mine water drainage	Iberian Pyritic Belt, Spain	1.93-3.12	doi:10.1128/AEM.02459-10
HM745448.1	Acid mine water drainage	Iberian Pyritic Belt, Spain	1.93-3.12	doi:10.1128/AEM.02459-10
HM745410.1	Acid mine water drainage	Iberian Pyritic Belt, Spain	1.93-3.12	doi:10.1128/AEM.02459-10
AF523939.1	Surface sediments forested wetland	U.S. Department of Energy's Savannah River Site (SRS) D-area (400D)	2.5-3.0	Environmental Microbiology (2002) 4(11), 764–769
AF523938.1	Surface sediments forested wetland	U.S. Department of Energy's Savannah River Site (SRS) D-area (400D)	2.5-3.0	Environmental Microbiology (2002) 4(11), 764–769
EF396246.1	Acid mine water drainage	Sulfide mine (Huelva, Spain)	2.5-2.8	Environmental Microbiology (2007) 9(7), 1761–1771
EF396247.1	Acid mine water drainage	Sulfide mine (Huelva, Spain)	2.5-2.8	Environmental Microbiology (2007) 9(7), 1761–1771
DQ303248.1	Floating macrofilaments, acidic river	Rio Tinto (Huelva, Spain)	2.3	doi.org/10.1016/j.syapm.2007.08.002
EF446193.1	Floating macrofilaments, acidic river	Rio Tinto (Huelva, Spain)	2.3	doi.org/10.1016/j.syapm.2007.08.002
AB600345.1	Hot water and mud samples Terrestrial acidic spring field	Ohwakudani, Hakone, Japan	2.0–3.3	DOI:10.1111/j.1574-6968.2011.02267.x
KP204545.1	microbial biofilms acidic geothermal area	Cordillera de Los Andes in the North West of Neuquén province (Patagonia) Argentina	2.0–3.2	Extremophiles (2015) 19:437–450
EF600910.1	Acid mine water drainage	Dabaoshan Mine, China	1.9-2.3	Journal of Basic Microbiology 2008, 48, 401 – 409
EF600904.1	Acid mine water drainage	Dabaoshan Mine, China	1.9-2.3	Journal of Basic Microbiology 2008, 48, 401 – 409
EF600908.1	Acid mine water drainage	Dabaoshan Mine, China	1.9-2.3	Journal of Basic Microbiology 2008, 48, 401 – 409
AJ548939.1	Natural oligotrophic fen	Salmisuo mire complex in eastern Finland	4.11-4.38	Environmental Microbiology (2003) 5(11), 1133–1143
AJ548937.1	Natural oligotrophic fen	Salmisuo mire complex in eastern Finland	4.11-4.38	Environmental Microbiology (2003) 5(11), 1133–1143
AJ548936.1	Natural oligotrophic fen	Salmisuo mire complex in eastern Finland	4.11-4.38	Environmental Microbiology (2003) 5(11), 1133–1143
AJ548938.1	Natural oligotrophic fen	Salmisuo mire complex in eastern Finland	4.11-4.38	Environmental Microbiology (2003) 5(11), 1133–1143
FN862046.1	River water samples	Rio Tinto (Huelva, Spain)	1.71-2.72	ISME J. 2011 Jan;5(1):42-50
T3M-Bg1	Deep anoxic peat	Bog Lake fen, northern Minnesota, USA	3.5-4.0	The ISME Journal (2015) 9, 2740–2744
KF225663.1	Acid mine water drainage	Los Rueldos, Mieres, Asturias, Spain	2	The ISME Journal (2014) 8, 1259–1274
KF225661.1	Acid mine water drainage	Los Rueldos, Mieres, Asturias, Spain	2	The ISME Journal (2014) 8, 1259–1274
KF225676.1	Acid mine water drainage	Los Rueldos, Mieres, Asturias, Spain	2	The ISME Journal (2014) 8, 1259–1274
KF225664.1	Acid mine water drainage	Los Rueldos, Mieres, Asturias, Spain	2	The ISME Journal (2014) 8, 1259–1274
KF225648.1	Acid mine water drainage	Los Rueldos, Mieres, Asturias, Spain	2	The ISME Journal (2014) 8, 1259–1274
EF396245.1	Acid mine water drainage	sulfide mine (Huelva, Spain)	2.5-2.8	Environmental Microbiology (2007) 9(7), 1761–1771
FJ174743.1	acidic red soil samples	Taoyuan Experimental Station of the Chinese Academy of Sciences	3.95-4.33	Environmental Microbiology Reports (2010) 2(2), 304–312
FJ174742.1	acidic red soil samples	Taoyuan Experimental Station of the Chinese Academy of Sciences	3.95-4.33	Environmental Microbiology Reports (2010) 2(2), 304–312
FJ174744.1	acidic red soil samples	Taoyuan Experimental Station of the Chinese Academy of Sciences	3.95-4.33	Environmental Microbiology Reports (2010) 2(2), 304–312
JF789593.1	subsurface water oil sand aquifer	Muskeg River mine, Fort McMurray, Alberta	7.20-7.48	Environ Microbiol. 2012 Feb;14(2):387-404
HM187466.1	subsurface sediments	Hanford Site 300 Area near Richland, Washington state (USA)	6.6-8.3	10.1111/j.1462-2920.2011.02659.x
HM187519.1	subsurface sediments	Hanford Site 300 Area near Richland, Washington state (USA)	6.6-8.3	10.1111/j.1462-2920.2011.02659.x
JQ217797	non-acidic microhabitat within a sulfidic ore mine	The Zlaté Hory deposit is located in Silesia (Czech Republic)	6	Extremophiles (2012) 16:911–922
JQ217796	non-acidic microhabitat within a sulfidic ore mine	The Zlaté Hory deposit is located in Silesia (Czech Republic)	6	Extremophiles (2012) 16:911–922
GU055908.1	Cold Seep Sediments	Storegga Slide, Norway Sea		DOI 10.1007/s00248-010-9654-1
GU055895.1	Cold Seep Sediments	Storegga Slide, Norway Sea		DOI 10.1007/s00248-010-9654-1
GU055853.1	Cold Seep Sediments	Storegga Slide, Norway Sea		DOI 10.1007/s00248-010-9654-1
GU055860.1	Cold Seep Sediments	Storegga Slide, Norway Sea		DOI 10.1007/s00248-010-9654-1
GU055891.1	Cold Seep Sediments	Storegga Slide, Norway Sea		DOI 10.1007/s00248-010-9654-1
GU055881.1	Cold Seep Sediments	Storegga Slide, Norway Sea		DOI 10.1007/s00248-010-9654-1
EU048657.1	Deep-Sea Sediments	South China Sea		doi:10.1007/s00248-010-9746-y
EU048639.1	Deep-Sea Sediments	South China Sea		doi:10.1007/s00248-010-9746-y
EU385831.1	Deep-Sea Sediments	South China Sea		doi:10.1007/s00248-010-9746-y
EU048605.1	Deep-Sea Sediments	South China Sea		doi:10.1007/s00248-010-9746-y
EU385652.1	Deep-Sea Sediments	South China Sea		doi:10.1007/s00248-010-9746-y
EU385840.1	Deep-Sea Sediments	South China Sea		doi:10.1007/s00248-010-9746-y
EU385660.1	Deep-Sea Sediments	South China Sea		doi:10.1007/s00248-010-9746-y
EU385626.1	Deep-Sea Sediments	South China Sea		doi:10.1007/s00248-010-9746-y
EU385628.1	Deep-Sea Sediments	South China Sea		doi:10.1007/s00248-010-9746-y
EU385641.1	Deep-Sea Sediments	South China Sea		doi:10.1007/s00248-010-9746-y
EU385622.1	Deep-Sea Sediments	South China Sea		doi:10.1007/s00248-010-9746-y
EU385631.1	Deep-Sea Sediments	South China Sea		doi:10.1007/s00248-010-9746-y
EU048591.1	Deep-Sea Sediments	South China Sea		doi:10.1007/s00248-010-9746-y
EU481555.1	Surface sediments athalassohaline wetland	Salar de Huasco, Chile	7.7-8.8	DOI:10.1111/j.1574-6941.2010.00891.x
EU481578.1	Surface sediments athalassohaline wetland	Salar de Huasco, Chile	7.7-8.8	DOI:10.1111/j.1574-6941.2010.00891.x
EU481577.1	Surface sediments athalassohaline wetland	Salar de Huasco, Chile	7.7-8.8	DOI:10.1111/j.1574-6941.2010.00891.x
EU481538.1	Surface sediments athalassohaline wetland	Salar de Huasco, Chile	7.7-8.8	DOI:10.1111/j.1574-6941.2010.00891.x
EU481536.1	Surface sediments athalassohaline wetland	Salar de Huasco, Chile	7.7-8.8	DOI:10.1111/j.1574-6941.2010.00891.x
EU481540.1	Surface sediments athalassohaline wetland	Salar de Huasco, Chile	7.7-8.8	DOI:10.1111/j.1574-6941.2010.00891.x
EU481541.1	Surface sediments athalassohaline wetland	Salar de Huasco, Chile	7.7-8.8	DOI:10.1111/j.1574-6941.2010.00891.x
EU481539.1	Surface sediments athalassohaline wetland	Salar de Huasco, Chile	7.7-8.8	DOI:10.1111/j.1574-6941.2010.00891.x
EU481543.1	Surface sediments athalassohaline wetland	Salar de Huasco, Chile	7.7-8.8	DOI:10.1111/j.1574-6941.2010.00891.x
EU481544.1	Surface sediments athalassohaline wetland	Salar de Huasco, Chile	7.7-8.8	DOI:10.1111/j.1574-6941.2010.00891.x
EU481537.1	Surface sediments athalassohaline wetland	Salar de Huasco, Chile	7.7-8.8	DOI:10.1111/j.1574-6941.2010.00891.x
EU481580.1	Surface sediments athalassohaline wetland	Salar de Huasco, Chile	7.7-8.8	DOI:10.1111/j.1574-6941.2010.00891.x
EU481581.1	Surface sediments athalassohaline wetland	Salar de Huasco, Chile	7.7-8.8	DOI:10.1111/j.1574-6941.2010.00891.x
EU481582.1	Surface sediments athalassohaline wetland	Salar de Huasco, Chile	7.7-8.8	DOI:10.1111/j.1574-6941.2010.00891.x
EU481579.1	Surface sediments athalassohaline wetland	Salar de Huasco, Chile	7.7-8.8	DOI:10.1111/j.1574-6941.2010.00891.x
EU481546.1	Surface sediments athalassohaline wetland	Salar de Huasco, Chile	7.7-8.8	DOI:10.1111/j.1574-6941.2010.00891.x
EU481583.1	Surface sediments athalassohaline wetland	Salar de Huasco, Chile	7.7-8.8	DOI:10.1111/j.1574-6941.2010.00891.x
EU481584.1	Surface sediments athalassohaline wetland	Salar de Huasco, Chile	7.7-8.8	DOI:10.1111/j.1574-6941.2010.00891.x
EU481576.1	Surface sediments athalassohaline wetland	Salar de Huasco, Chile	7.7-8.8	DOI:10.1111/j.1574-6941.2010.00891.x
HF543842.1	Deep marine subsurface sediments	Sonora Margin cold seeps in the Guaymas Basi		doi:10.1371/journal.pone.0104427
HF543843	Deep marine subsurface sediments	Sonora Margin cold seeps in the Guaymas Basi		doi:10.1371/journal.pone.0104427
HQ443452.1	Marine Sediments	Napoli Mud Volcano		doi:10.1128/AEM.01296-10
HQ443433.1	Marine Sediments	Napoli Mud Volcano		doi:10.1128/AEM.01296-10
HQ443475.1	Marine Sediments	Napoli Mud Volcano		doi:10.1128/AEM.01296-10
HQ443456.1	Marine Sediments	Napoli Mud Volcano		doi:10.1128/AEM.01296-10
KC412010.1	Candidatus Methanomethylophilus alvus Mx1201
NR_118098.1	Methanomassiliicoccus luminyensis B10 – human faeces			International Journal of Systematic and Evolutionary Microbiology (2012), 62, 1902–1907
M59136.2	Methanosarcina sp.
